# Supplementary material for: Mild mitochondrial impairment activates overlapping longevity pathways converging on the flavin-containing monooxygenase FMO-2
Source: Front Aging. 2026 Mar 25;7:1808540. doi: 10.3389/fragi.2026.1808540 (PMC13058474; doi:10.3389/fragi.2026.1808540)
Supplement: Supplementary file 1 [file Table1.xlsx]

## Sheet: Figure 2
	WT - EV	WT - fmo-2 RNAi		clk-1 - EV	clk-1 - fmo-2 RNAi		isp-1 - EV	isp-1 - fmo-2 RNAi		nuo-6 - EV	nuo-6 - fmo-2 RNAi
Average	19.9521	19.5891		28.3077	23.3508		32.7647	23.9545		30.6434	25.2555
StDEV	3.32458	2.84114		3.8771	3.65736		7.83862	5.71173		7.09434	3.88631
Count	146	129		182	191		85	132		143	137
Ttest		0.329964			7.78821e-31			1.92955e-15			1.09437e-13
	32	30		38	31		51	42		47	36
	29	28		36	29		51	40		47	35
	29	28		36	29		49	35		42	34
	28	28		36	29		48	34		42	33
	28	25		36	29		47	34		42	32
	28	25		36	29		47	34		41	32
	26	25		34	29		46	33		41	32
	26	23		34	29		42	33		40	32
	25	23		34	29		42	33		40	32
	25	23		34	29		41	33		40	32
	25	23		34	29		41	33		40	32
	25	23		34	27		40	32		40	32
	25	23		34	27		40	32		40	30
	24	23		34	27		40	30		40	30
	24	23		34	27		40	30		39	30
	24	23		34	27		40	30		39	30
	24	23		34	27		40	29		39	30
	23	23		34	27		40	29		37	29
	23	22		34	27		39	29		37	29
	23	22		34	27		37	29		37	29
	23	22		34	27		37	29		37	29
	23	22		34	27		37	29		37	29
	23	22		34	27		37	29		37	29
	22	21		34	27		37	28		37	29
	22	21		34	27		37	28		37	28
	22	21		34	27		37	28		37	28
	22	21		34	27		36	28		37	28
	22	21		34	27		36	28		37	28
	22	21		34	27		35	28		36	28
	22	21		31	27		35	28		36	28
	22	21		31	27		35	27		35	28
	22	21		31	27		35	27		35	27
	22	21		31	27		35	27		35	27
	22	21		31	27		35	27		35	27
	21	21		31	27		35	27		35	27
	21	21		31	27		35	27		35	27
	21	21		31	27		34	27		35	27
	21	21		31	27		34	27		35	27
	21	21		31	27		33	27		35	27
	21	21		31	27		33	27		35	27
	21	21		31	27		33	27		35	27
	21	21		31	27		33	26		35	27
	21	21		31	27		33	26		35	27
	21	21		31	27		33	26		35	27
	21	21		31	27		33	26		35	27
	21	21		31	27		33	26		34	26
	21	21		31	27		33	26		34	26
	21	21		31	27		33	26		34	26
	21	21		31	27		30	26		34	26
	21	21		31	27		30	26		34	26
	21	21		31	27		30	26		34	26
	21	21		31	27		30	26		34	26
	21	21		31	27		30	26		34	26
	21	21		31	27		30	25		33	26
	21	21		31	27		30	25		33	26
	21	21		31	27		30	25		33	26
	21	19		29	27		30	25		33	26
	21	19		29	27		30	25		33	26
	21	19		29	27		29	25		33	26
	21	19		29	27		29	25		33	26
	21	19		29	24		29	25		33	26
	21	19		29	24		28	23		33	26
	21	19		29	24		28	23		33	26
	21	19		29	24		28	23		33	26
	21	19		29	24		28	23		33	26
	21	19		29	24		27	23		33	26
	21	19		29	24		27	23		33	26
	21	18		29	24		26	23		33	26
	21	18		29	24		26	23		33	26
	21	18		29	24		26	23		33	25
	21	18		29	24		26	23		33	25
	21	18		29	24		23	23		33	25
	21	18		29	24		23	23		33	25
	21	18		29	24		23	23		33	25
	21	18		29	24		23	23		33	25
	21	18		29	24		23	23		33	25
	19	18		29	24		23	23		32	25
	19	18		29	24		23	23		32	25
	19	18		29	24		23	23		32	25
	19	18		29	24		21	23		32	25
	19	18		29	24		21	23		32	25
	19	18		29	24		21	23		32	25
	19	18		29	24		19	23		32	25
	19	18		29	24		18	23		32	25
	19	18		29	24		11	23		30	25
	19	18		29	24			23		30	25
	19	18		29	24			23		30	23
	18	18		29	24			23		30	23
	18	18		29	24			23		30	23
	18	18		29	24			23		30	23
	18	18		29	24			23		30	23
	18	18		29	24			23		29	23
	18	18		29	24			22		29	23
	18	18		29	24			21		29	23
	18	18		29	24			21		29	23
	18	18		29	24			21		29	23
	18	18		29	24			21		28	23
	18	18		29	24			21		28	23
	18	18		29	24			21		28	23
	18	18		27	24			20		28	23
	18	18		27	24			20		28	23
	18	18		27	24			20		27	23
	18	18		27	24			19		27	23
	18	18		27	24			19		27	23
	18	18		27	24			19		26	23
	18	18		27	24			19		26	23
	18	18		27	24			19		26	23
	18	17		27	24			19		26	23
	18	17		27	24			19		26	23
	18	17		27	24			19		26	23
	18	17		27	24			19		23	22
	18	17		27	22			19		23	22
	18	17		27	22			19		23	22
	18	17		27	22			19		23	22
	18	17		27	22			19		23	22
	18	16		27	22			18		23	22
	18	16		27	22			18		23	21
	17	16		27	22			18		22	21
	17	16		27	22			18		22	21
	17	16		27	22			18		21	21
	17	16		27	22			18		21	21
	17	16		27	22			18		20	21
	17	16		27	22			16		20	21
	17	16		27	22			14		20	21
	16	16		27	22			14		20	21
	16	15		27	22			14		20	21
	16	14		27	22			14		20	21
	16	14		27	22			13		20	20
	16	14		27	22			12		20	19
	16			27	22			11		20	19
	16			27	22			7		20	18
	16			27	22			7		20	18
	16			27	22					20	18
	16			27	22					19	18
	16			27	22					19	16
	16			27	22					19	16
	16			27	22					19	13
	15			27	22					18
	15			24	22					18
	14			24	22					18
	14			24	22					18
	14			24	22					14
	14			24	20					11
	14			24	20
	14			24	20
	14			24	20
				24	20
				24	20
				24	20
				24	20
				24	20
				24	20
				24	20
				24	20
				24	20
				24	20
				24	20
				24	20
				24	20
				24	20
				24	20
				24	20
				24	20
				24	20
				24	20
				24	20
				22	20
				22	20
				22	20
				22	20
				22	20
				22	20
				22	20
				22	20
				22	20
				22	20
				22	17
				22	17
				22	17
				20	17
				20	17
				17	17
					17
					17
					15
					15
					15
					15
					13
					13
					8

## Sheet: Figure 3
	WT - EV	WT - hlh-30 RNAi	clk-1 - EV	clk-1 - hlh-30 RNAi	isp-1 - EV	isp-1 - hlh-30 RNAi	nuo-6 - EV	nuo-6 - hlh-30 RNAi		WT - EV	WT - nhr-49 RNAi	clk-1 - EV	clk-1 - nhr-49 RNAi	isp-1 - EV	isp-1 - nhr-49 RNAi	nuo-6 - EV	nuo-6 - nhr-49 RNAi		WT - EV	WT - mdt-15 RNAi	clk-1 - EV	clk-1 - mdt-15 RNAi	isp-1 - EV	isp-1 - mdt-15 RNAi	nuo-6 - EV	nuo-6 - mdt-15 RNAi
Average	19.9521	16.2252	28.3077	20.4314	34.0417	25.3636	30.6434	24.3628		17.4685	12.6207	26.4337	12.7368	33.1324	13.6057	31.3413	12.9947		18.5556	11.6774	26.0074	11.8357	31.9573	13.2931	27.3533	13.5241
StDev	3.32458	2.0467	3.8771	2.25912	8.04595	6.30386	7.09434	4.4046		2.3581	2.33626	3.82715	1.97779	8.67645	2.84847	5.32076	2.08166		3.19062	2.44467	3.46944	1.94385	10.0072	2.49179	4.9626	2.98162
Count	146	151	182	204	24	33	143	215		143	29	166	57	68	175	167	190		117	124	136	140	117	116	167	145
Ttest		6.03804e-25		2.48981e-70		7.39894e-05		6.25674e-18			1.04115e-12		2.76909e-83		9.30743e-29		6.50615e-104			3.70707e-47		8.40469e-104		1.23683e-40		6.90016e-90
	32	25	38	29	51	37	47	40		23	20	37	19	54	24	48	20		29	22	37	17	49	20	42	22
	29	22	36	27	51	35	47	40		23	16	37	17	52	22	44	18		29	20	34	17	49	17	42	22
	29	21	36	27	47	35	42	36		23	16	37	17	51	22	44	18		27	17	34	16	49	17	42	22
	28	21	36	27	40	35	42	36		22	16	37	15	49	20	44	17		27	17	32	16	49	17	39	21
	28	21	36	27	40	33	42	35		22	13	34	15	47	20	41	17		27	17	32	16	46	17	37	21
	28	21	36	24	40	33	41	35		22	13	34	15	47	18	41	17		24	17	32	16	46	17	37	20
	26	21	34	24	37	33	41	35		22	13	33	15	46	18	41	17		24	16	32	16	46	17	37	20
	26	19	34	24	37	33	40	35		22	13	33	15	46	18	40	17		24	16	32	16	46	16	35	20
	25	19	34	24	35	30	40	33		22	13	32	15	44	18	39	16		22	16	31	16	46	16	35	20
	25	19	34	24	35	30	40	33		21	13	32	15	44	18	39	16		22	16	31	15	46	16	35	20
	25	19	34	24	35	28	40	33		21	13	32	15	42	18	39	16		22	16	31	15	46	16	35	18
	25	19	34	24	33	28	40	33		21	13	32	15	41	18	39	16		22	15	29	14	46	16	35	18
	25	19	34	24	33	26	40	33		21	13	32	15	41	18	39	16		22	14	29	14	46	16	35	17
	24	19	34	24	33	26	40	33		21	13	32	15	41	18	39	16		22	14	29	14	44	16	35	17
	24	19	34	24	30	23	39	32		21	13	32	15	40	18	38	15		22	14	29	14	44	16	35	16
	24	18	34	22	30	23	39	32		21	13	31	12	40	17	38	15		22	14	29	14	44	16	35	16
	24	18	34	22	30	23	39	32		21	13	30	12	39	17	38	15		22	14	29	14	44	16	35	16
	23	18	34	22	30	23	37	32		21	13	30	12	39	17	38	15		22	14	29	14	42	16	35	16
	23	18	34	22	28	23	37	30		21	13	30	12	38	17	38	15		22	14	29	14	42	16	35	16
	23	18	34	22	28	23	37	30		21	13	30	12	38	17	38	15		22	14	29	14	42	16	34	16
	23	18	34	22	26	23	37	30		21	10	29	12	38	17	38	15		22	14	29	14	42	16	34	16
	23	18	34	22	26	23	37	30		21	10	29	12	38	16	38	15		22	14	29	14	42	16	32	16
	23	18	34	22	23	21	37	30		21	10	29	12	35	16	38	15		21	14	29	14	42	16	32	16
	22	18	34	22	19	21	37	30		21	10	29	12	35	16	38	15		20	12	29	14	42	16	32	16
	22	18	34	22		21	37	29		21	10	29	12	35	16	38	15		20	12	29	14	42	16	32	16
	22	18	34	22		21	37	29		19	10	29	12	35	16	37	15		20	12	29	14	42	16	32	16
	22	18	34	22		21	37	29		19	10	29	12	35	16	37	15		20	12	29	14	42	16	32	16
	22	18	34	22		21	37	28		19	10	29	12	33	16	37	15		20	12	29	14	42	16	32	16
	22	18	34	22		21	36	28		19	10	29	12	33	16	37	15		20	12	29	14	42	16	32	16
	22	18	31	22		19	36	28		19		29	12	32	16	37	15		20	12	29	14	41	15	32	16
	22	18	31	22		19	35	28		19		29	12	32	16	36	15		20	12	29	14	41	15	32	16
	22	18	31	22		14	35	28		19		29	12	32	15	35	15		20	12	29	14	39	15	32	16
	22	18	31	22		12	35	28		19		29	12	32	15	35	15		20	12	29	12	39	15	31	16
	22	18	31	22			35	28		19		29	12	32	15	35	15		20	12	29	12	39	15	31	16
	21	18	31	22			35	28		19		29	12	32	15	35	15		20	12	29	12	38	15	30	16
	21	18	31	22			35	28		19		29	12	32	15	35	15		20	12	29	12	38	15	30	15
	21	18	31	22			35	28		19		29	12	32	15	35	15		20	12	29	12	37	15	30	15
	21	18	31	22			35	27		19		29	12	30	15	35	15		20	12	29	12	37	14	30	15
	21	17	31	22			35	27		19		29	12	30	15	34	15		20	12	29	12	37	14	30	15
	21	17	31	22			35	27		19		29	12	30	15	34	15		20	12	29	12	37	14	30	15
	21	17	31	22			35	27		19		29	12	30	15	34	14		20	12	29	12	37	14	30	15
	21	17	31	22			35	27		19		29	12	30	15	34	14		20	12	29	12	35	14	30	15
	21	17	31	22			35	27		19		29	12	30	15	34	14		20	12	29	12	35	14	30	15
	21	17	31	22			35	27		19		29	12	30	15	34	14		20	12	29	12	35	14	30	15
	21	17	31	22			35	27		19		29	12	30	15	34	14		20	12	29	12	35	14	30	15
	21	17	31	22			34	27		19		29	12	30	15	34	14		20	12	29	12	35	14	30	15
	21	17	31	22			34	27		19		29	12	30	15	34	14		20	12	29	12	35	14	30	15
	21	17	31	22			34	27		19		29	12	30	15	34	14		18	12	29	12	35	14	30	15
	21	17	31	22			34	27		19		29	12	29	15	34	14		18	12	26	12	35	14	30	15
	21	17	31	22			34	27		18		29	12	28	15	34	14		18	12	26	12	35	14	29	15
	21	17	31	22			34	27		17		29	12	28	15	34	14		18	12	26	12	34	14	29	14
	21	17	31	22			34	27		17		29	12	28	15	34	14		18	12	26	12	34	14	29	14
	21	17	31	22			34	27		17		29	12	27	15	34	14		18	12	26	12	34	14	29	14
	21	16	31	22			33	27		17		29	12	26	15	34	14		18	12	26	12	32	14	29	14
	21	16	31	22			33	27		17		29	9	25	15	34	14		18	12	26	12	32	14	29	14
	21	16	31	22			33	27		17		28	9	25	15	34	14		18	12	26	12	32	14	28	14
	21	16	29	22			33	26		17		28	7	25	15	33	14		18	12	26	12	32	14	28	14
	21	16	29	22			33	26		17		28		25	14	33	14		18	12	26	12	32	14	28	14
	21	16	29	22			33	26		17		28		23	14	33	14		18	12	26	12	32	14	28	14
	21	16	29	22			33	26		17		28		23	14	33	14		18	12	26	12	31	14	28	14
	21	16	29	22			33	26		17		28		21	14	33	14		18	12	26	12	31	14	28	14
	21	16	29	22			33	26		17		28		21	14	33	14		18	12	26	12	31	14	28	14
	21	16	29	22			33	26		17		28		21	14	33	14		18	12	26	12	31	14	28	14
	21	16	29	22			33	26		17		28		20	14	33	14		18	12	26	12	30	14	28	14
	21	16	29	22			33	26		17		28		20	14	33	14		18	12	26	12	30	14	28	14
	21	16	29	20			33	26		17		28		20	14	33	14		18	12	26	12	30	12	28	14
	21	16	29	20			33	26		17		28		18	14	33	14		18	12	26	12	30	12	28	14
	21	16	29	20			33	26		17		28		18	14	33	14		17	12	26	12	30	12	28	14
	21	16	29	20			33	26		17		28			14	33	14		17	12	26	12	29	12	28	14
	21	16	29	20			33	26		17		28			14	33	14		17	12	26	12	29	12	28	14
	21	16	29	20			33	26		17		28			14	33	14		17	12	26	12	29	12	28	14
	21	16	29	20			33	26		17		28			14	32	14		17	12	26	12	29	12	28	14
	21	16	29	20			33	26		17		28			13	32	13		17	11	26	12	29	12	28	14
	21	16	29	20			33	26		17		28			13	32	13		17	11	26	12	29	12	28	12
	21	16	29	20			33	26		17		28			13	32	13		17	11	26	12	28	12	28	12
	21	16	29	20			33	25		17		28			13	32	13		17	11	26	12	28	12	28	12
	19	16	29	20			32	25		17		28			13	32	13		17	11	26	12	28	12	28	12
	19	16	29	20			32	25		17		28			13	32	13		17	11	26	12	28	12	28	12
	19	16	29	20			32	25		17		28			13	32	13		17	11	26	12	28	12	28	12
	19	16	29	20			32	25		17		26			13	32	13		17	11	26	12	28	12	28	12
	19	16	29	20			32	25		17		26			13	32	13		17	11	26	12	28	12	28	12
	19	16	29	20			32	25		17		26			13	32	13		17	11	26	12	27	12	28	12
	19	16	29	20			32	25		17		26			13	31	13		17	11	25	11	27	12	27	12
	19	16	29	20			32	25		17		26			13	31	13		16	11	25	11	27	12	27	12
	19	16	29	20			30	25		17		26			13	31	13		16	11	25	11	27	12	27	12
	19	16	29	20			30	25		17		26			13	31	13		16	11	25	11	27	12	27	12
	19	16	29	20			30	25		17		26			13	30	13		16	11	25	11	27	12	27	12
	18	16	29	20			30	25		17		26			13	30	13		16	10	25	11	25	12	27	12
	18	16	29	20			30	25		17		26			13	30	13		16	10	25	11	25	12	27	12
	18	16	29	20			30	25		17		26			13	30	13		16	10	24	11	25	12	27	12
	18	16	29	20			30	25		16		26			13	30	13		16	10	24	11	25	11	27	12
	18	16	29	20			29	25		16		26			13	30	13		16	10	24	11	24	11	27	12
	18	16	29	20			29	25		16		26			13	30	13		16	10	24	11	24	11	27	12
	18	16	29	20			29	25		16		26			13	30	13		16	10	24	11	24	11	27	12
	18	16	29	20			29	25		16		26			13	30	13		16	10	24	11	24	11	27	12
	18	16	29	20			29	25		16		26			13	30	13		16	10	24	11	23	11	27	12
	18	16	29	20			28	25		16		26			13	30	13		16	9	24	11	23	11	27	12
	18	16	29	20			28	25		16		25			13	30	13		16	9	24	11	23	11	27	12
	18	16	29	20			28	25		16		25			13	30	13		16	9	24	11	23	11	27	12
	18	16	27	20			28	25		16		25			13	30	13		15	9	24	11	22	11	27	12
	18	16	27	20			28	25		16		25			13	30	13		15	9	24	11	22	11	27	12
	18	15	27	20			27	25		16		25			13	30	13		15	9	23	11	21	10	25	12
	18	15	27	20			27	25		16		25			13	30	13		15	9	23	11	21	10	25	12
	18	15	27	20			27	25		16		25			13	30	13		15	9	23	11	20	10	25	12
	18	15	27	20			26	25		16		25			13	30	13		15	9	23	11	20	10	25	12
	18	15	27	20			26	23		16		25			13	30	13		15	9	23	11	18	9	25	12
	18	15	27	20			26	23		16		25			13	30	13		15	9	23	11	17	9	25	12
	18	15	27	20			26	23		16		25			13	30	13		15	9	23	11	17	9	25	12
	18	15	27	20			26	23		16		25			13	30	13		15	9	23	11	16	9	25	12
	18	15	27	20			26	23		16		25			13	29	13		15	9	23	11	16	9	25	12
	18	15	27	20			23	23		16		25			13	29	13		15	9	23	10	16	9	25	12
	18	15	27	20			23	23		16		25			13	29	13		15	9	23	10	16	9	25	12
	18	15	27	20			23	23		16		25			13	29	13		14	9	23	10	15	9	25	11
	18	15	27	20			23	23		16		25			13	29	13		14	9	23	10	14	9	25	11
	18	15	27	20			23	23		16		25			13	29	13		14	9	23	10	6	7	25	11
	18	15	27	20			23	23		15		25			13	29	13		13	9	23	10	6	7	25	11
	18	15	27	20			23	23		15		24			13	29	13		13	9	22	10	3		25	11
	17	15	27	20			22	23		15		24			13	29	13			9	22	10			25	11
	17	15	27	20			22	23		15		24			13	29	13			9	22	10			24	11
	17	15	27	20			21	23		15		24			13	29	13			9	22	10			24	11
	17	15	27	20			21	23		15		24			13	29	13			9	22	10			24	11
	17	14	27	20			20	23		15		24			13	29	13			7	21	10			24	11
	17	14	27	20			20	23		15		24			13	29	13			7	21	10			24	11
	17	14	27	20			20	23		15		24			13	29	13			7	21	9			24	11
	16	14	27	20			20	23		15		24			13	29	13				21	9			24	11
	16	14	27	20			20	23		15		24			13	27	13				21	9			24	11
	16	14	27	20			20	23		15		24			13	27	13				21	9			24	10
	16	14	27	20			20	23		15		24			13	27	13				21	9			24	10
	16	14	27	20			20	23		15		24			13	27	13				21	9			24	10
	16	14	27	20			20	23		15		24			13	27	13				21	9			24	10
	16	14	27	20			20	23		15		24			13	27	13				21	9			24	10
	16	14	27	20			20	23		15		23			13	27	13				21	9			24	10
	16	14	27	20			20	23		15		23			13	27	13				19	9			24	10
	16	14	27	20			19	23		14		23			13	27	13				19	9			24	9
	16	14	27	20			19	23		14		23			13	27	13				18	9			24	9
	16	14	27	20			19	23		14		23			13	27	13				17	9			23	9
	16	14	27	20			19	23		14		23			13	27	13					9			23	9
	15	14	27	20			18	23		14		23			13	27	13					9			22	9
	15	14	24	20			18	22		14		23			13	27	13					7			22	9
	14	14	24	20			18	22		14		23			13	27	13					7			22	9
	14	14	24	20			18	22		14		22			13	27	13								22	9
	14	14	24	20			14	22		13		22			13	27	13								22	9
	14	14	24	20			11	22		12		22			13	27	13								22	9
	14	14	24	20				22				22			13	26	11								22	9
	14	14	24	20				22				21			13	26	11								22	9
	14	14	24	20				22				21			13	26	11								22
		14	24	20				22				21			13	25	11								22
		12	24	20				22				21			10	25	11								22
		11	24	20				22				21			10	25	11								22
		11	24	20				21				21			10	25	11								22
		11	24	20				21				21			10	24	11								22
			24	20				21				21			10	24	11								22
			24	20				21				21			10	24	10								22
			24	20				21				21			10	24	10								22
			24	20				21				21			10	24	10								22
			24	20				21				21			10	23	10								21
			24	20				21				21			10	22	10								20
			24	20				21				21			10	22	10								20
			24	20				21				21			10	22	10								20
			24	20				21				20			10	22	10								20
			24	20				21				20			10	22	10								20
			24	20				21				20			10	22	10								20
			24	20				21				19			10	20	10								18
			24	20				21				19			10	20	10								17
			24	20				21				17			10	20	10								17
			24	20				21				16			10	20	10								16
			22	20				21							10	17	10								13
			22	20				21							10		10
			22	20				21							10		10
			22	20				21							8		10
			22	20				21							8		10
			22	20				21							8		10
			22	20				21							6		10
			22	20				21							6		10
			22	20				21							0		10
			22	20				21									10
			22	20				21									10
			22	20				21									10
			22	20				21									10
			20	20				21									10
			20	20				21									10
			17	20				21									10
				20				21									10
				17				21									10
				17				21									10
				17				21									10
				17				21									10
				17				20									8
				17				20									8
				17				20									6
				17				20
				17				20
				17				20
				17				20
				17				20
				17				20
				15				20
				15				19
				15				19
				13				19
				13				19
				13				19
				13				19
				13				18
								18
								18
								18
								18
								18
								18
								18
								18
								18
								15
								8

## Sheet: Figure 4
	WT - EV	WT - skn-1 RNAi	WT - elt-2 RNAi		clk-1 - EV	clk-1 - skn-1 RNAi	clk-1 - elt-2 RNAi		WT - EV	WT - daf-16 RNAi	clk-1 - EV	clk-1 - daf-16 RNAi		WT	pmk-1	clk-1	clk-1;pmk-1		WT	aak-2	clk-1	clk-1; aak-2		WT	ceh-23	hif-1	clk-1	clk-1;ceh-23	clk-1;hif-1
Average	17.7069	16.9516	14.5645		24.203	22.4014	15.5154		17.2652	12.6515	25.5573	15.1008		17.1152	17.5043	22.1812	16.4068		13.6239	12.9831	19.25	14.5221		16.8634	18.307	22.2357	21.9669	17.2067	18.0342
StDEV	2.71235	2.04365	1.43273		4.68518	3.50493	3.41051		2.76251	1.9614	4.24293	1.85761		3.43164	3.0475	4.41249	3.70086		2.91467	2.32041	4.16921	2.97886		4.30923	5.43429	7.53891	5.73576	7.36151	5.66223
Count	116	124	124		133	142	130		132	132	131	129		191	115	160	118		117	118	120	136		205	215	157	151	150	146
Ttest		0.016193	5.79515e-22			0.00039675	6.89074e-44			2.39885e-38		3.62896e-62			0.30338		2.31999e-26			0.0636773		1.75273e-20			0.00265676	6.41627e-14		1.47374e-09	7.76604e-09
	26	22	18		36	38	25		25	16	35	19		27	27	36	28		21	22	32	23		35	36	40	38	41	33
	24	21	18		35	31	25		24	16	33	19		25	27	36	27		21	19	30	22		31	34	38	36	40	33
	24	20	18		34	31	22		23	16	33	19		25	27	31	25		21	19	28	22		28	34	37	34	37	33
	24	20	17		32	29	22		23	16	32	19		25	23	31	25		21	19	28	22		28	34	37	34	36	29
	22	20	17		32	28	20		23	16	32	19		25	22	29	23		21	18	28	21		28	34	36	34	34	27
	22	20	17		32	28	20		23	16	32	19		25	22	29	21		20	17	27	21		25	34	36	33	34	27
	22	19	17		32	28	20		23	16	32	18		23	21	29	21		19	17	26	21		25	34	36	33	33	27
	22	19	17		31	28	20		21	16	31	18		23	21	29	21		19	17	25	20		25	34	36	33	30	27
	22	19	17		31	28	20		21	16	31	17		22	21	28	21		18	16	25	20		25	34	35	33	29	27
	22	19	17		31	27	20		21	16	31	17		22	21	28	21		18	16	25	20		25	31	35	33	28	27
	22	19	17		31	27	20		21	16	31	17		22	21	27	21		18	15	25	20		24	27	34	30	27	27
	22	19	17		31	26	20		21	16	31	17		22	21	27	21		18	15	25	20		24	27	34	29	27	26
	22	19	17		31	26	20		21	16	31	17		22	21	27	21		18	15	24	20		24	27	34	29	27	26
	21	19	17		30	26	20		21	16	31	17		22	21	27	21		17	15	24	20		23	27	34	29	26	25
	21	19	17		29	26	20		21	16	31	17		22	21	27	21		17	15	24	20		23	26	33	29	26	25
	21	19	17		29	26	20		21	16	31	17		22	21	27	21		17	15	24	20		23	25	33	28	25	25
	21	19	17		29	26	20		21	16	31	17		22	21	27	21		17	14	23	18		23	25	33	27	25	24
	21	19	17		29	26	18		21	16	31	17		22	21	27	21		17	14	23	18		23	25	33	27	25	24
	21	19	17		29	26	18		20	16	31	17		22	21	27	20		17	14	23	18		23	24	33	27	25	24
	21	19	17		29	25	18		20	16	30	17		21	21	27	20		16	14	22	18		23	24	33	27	25	24
	21	19	16		29	25	18		20	16	30	17		21	21	27	20		16	14	22	18		23	24	33	27	25	24
	20	19	16		29	25	18		20	14	30	17		21	21	27	20		16	14	22	18		22	24	30	27	25	23
	20	19	16		28	25	18		20	14	30	17		21	20	27	20		15	14	22	18		22	24	30	27	25	23
	20	19	16		28	25	18		20	14	30	17		21	20	27	19		15	14	22	18		22	24	30	27	25	23
	20	19	16		28	25	18		20	14	30	17		21	20	27	19		15	14	22	17		22	23	30	27	25	23
	19	19	16		28	24	18		20	14	30	17		21	20	27	19		15	14	22	17		21	23	29	27	25	23
	19	19	15		28	24	18		19	14	30	17		21	20	27	19		15	14	22	17		21	23	29	27	23	23
	19	18	15		28	24	18		19	14	30	17		21	20	27	19		15	14	22	17		21	23	29	27	23	23
	19	18	15		28	24	18		19	14	30	17		21	20	27	19		15	14	22	17		21	23	29	26	23	23
	19	18	15		27	24	18		19	14	30	17		21	20	27	19		15	14	22	16		21	22	29	26	23	23
	19	18	15		27	24	18		19	14	30	17		21	19	27	19		15	14	22	16		21	22	29	26	23	23
	19	18	15		27	24	17		19	14	30	16		21	19	25	18		15	14	22	16		21	22	29	26	23	23
	19	18	15		27	24	17		19	14	30	16		21	19	25	18		15	14	22	16		21	22	29	26	23	22
	19	18	15		27	24	17		19	14	30	16		21	19	25	18		15	14	22	16		21	22	28	26	22	22
	19	18	15		27	24	17		19	14	30	16		21	19	25	18		14	14	21	16		21	22	28	26	22	22
	19	18	15		27	24	17		19	14	30	16		21	19	25	18		14	14	21	16		21	22	28	26	22	22
	19	18	15		27	24	17		19	14	28	16		21	19	25	18		14	14	21	15		21	22	28	26	22	22
	19	18	15		27	24	17		19	14	28	16		21	19	25	18		14	14	21	15		21	22	28	26	22	22
	18	18	15		27	24	17		19	14	28	16		21	19	25	18		14	14	21	15		21	22	28	26	22	22
	18	18	15		27	24	17		19	14	28	16		20	19	25	18		14	14	21	15		21	22	28	26	22	22
	18	18	15		27	24	17		19	14	28	16		20	18	25	18		14	14	21	15		21	22	27	26	22	22
	18	18	15		27	24	17		19	14	28	16		20	18	25	17		14	14	21	15		21	22	27	26	22	22
	18	18	15		27	24	17		19	14	28	16		20	18	25	17		14	14	21	15		21	21	27	26	22	22
	18	18	15		27	24	17		19	14	27	16		20	18	25	17		14	14	21	15		20	21	27	25	21	21
	18	18	15		27	24	17		18	14	27	16		20	18	25	17		14	14	20	15		20	21	27	25	21	21
	18	18	15		27	24	17		18	13	27	16		20	18	25	17		14	13	20	15		20	21	27	25	21	21
	18	18	15		27	24	17		18	13	27	16		20	18	25	17		14	13	20	15		20	21	27	25	21	21
	17	18	15		27	24	17		18	13	27	16		19	18	25	17		14	13	20	15		20	21	27	25	21	21
	17	18	15		27	24	17		18	13	27	16		19	18	25	17		14	13	20	15		20	21	27	25	20	21
	17	18	15		27	24	17		18	13	27	16		19	18	25	17		14	13	20	14		20	21	25	25	20	21
	17	18	15		27	24	17		18	13	27	16		19	17	25	17		14	13	20	14		20	21	25	25	20	21
	17	18	15		25	24	17		18	13	27	16		19	17	25	17		14	13	20	14		19	21	25	25	20	21
	17	18	15		25	24	16		18	13	27	16		19	17	25	17		14	13	20	14		19	21	25	25	20	21
	17	18	15		25	24	16		18	13	27	16		19	17	25	17		14	13	20	14		19	21	25	25	20	20
	17	17	15		25	24	16		18	13	27	16		19	17	25	17		13	13	20	14		19	21	25	25	20	20
	17	17	15		25	24	16		18	13	27	16		19	17	25	17		13	13	20	14		19	21	25	24	20	20
	17	17	15		25	24	16		17	13	27	16		19	17	25	17		13	13	20	14		19	21	25	24	20	20
	17	17	14		24	24	16		17	12	27	16		19	17	25	17		13	13	20	14		19	21	25	24	20	20
	17	17	14		24	24	16		17	12	26	16		19	17	23	17		13	13	20	14		19	21	25	24	19	20
	17	17	14		24	24	16		17	12	26	16		19	17	23	16		13	13	20	14		19	21	25	24	19	20
	17	17	14		24	24	16		17	12	26	16		19	17	23	16		13	13	20	14		19	21	25	24	19	20
	17	17	14		24	24	16		17	12	26	16		19	17	23	16		13	13	19	14		19	21	25	23	19	20
	17	17	14		24	24	16		17	12	26	16		18	17	23	16		13	13	19	14		19	21	25	23	19	20
	17	17	14		24	24	16		17	12	25	16		18	17	23	16		13	13	19	14		19	21	24	23	19	20
	17	17	14		24	24	16		17	12	25	16		18	17	23	16		13	13	19	14		18	21	24	23	19	20
	17	17	14		24	24	16		17	12	25	16		18	17	23	15		13	13	19	14		18	21	24	23	19	20
	17	17	14		24	24	16		17	12	25	16		18	17	23	15		13	13	19	14		18	21	24	23	18	20
	17	17	14		24	22	16		17	12	25	16		18	17	23	15		13	13	19	14		18	21	23	23	18	20
	17	17	14		24	22	15		17	12	25	14		18	17	23	15		13	13	19	14		18	21	23	23	17	20
	17	17	14		24	22	15		17	12	25	14		18	17	23	15		13	13	19	14		18	21	23	22	17	20
	17	17	14		24	22	15		16	12	25	14		18	17	23	15		13	13	19	14		18	21	23	22	17	20
	17	17	14		24	22	15		16	12	25	14		18	16	23	15		13	13	19	14		18	21	23	22	17	19
	17	17	14		24	22	15		16	12	25	14		18	16	23	15		13	13	19	13		18	21	23	22	17	19
	16	17	14		24	22	15		16	12	25	14		18	16	23	15		13	13	18	13		18	21	23	22	17	19
	16	17	14		24	22	15		16	12	25	14		18	16	23	15		13	13	18	13		18	21	23	22	16	19
	16	17	14		24	22	15		16	12	25	14		18	16	23	15		13	13	18	13		18	21	23	22	15	19
	16	17	14		24	22	15		16	12	25	14		18	16	23	15		13	13	18	13		18	21	22	22	15	18
	16	17	14		24	22	15		16	12	25	14		18	16	23	15		13	13	18	13		18	20	22	22	15	18
	16	17	14		24	22	15		16	12	25	14		18	16	23	15		13	13	18	13		18	20	22	22	15	18
	16	17	14		24	22	15		16	12	25	14		18	16	22	15		13	13	18	13		18	20	22	22	15	18
	16	17	14		23	22	15		16	12	24	14		18	16	22	15		13	13	18	13		18	20	22	21	15	17
	16	17	14		23	22	15		16	12	24	14		18	15	22	15		13	13	18	13		18	20	22	21	15	17
	16	17	14		23	22	15		16	12	24	14		18	15	22	15		13	13	17	13		18	20	21	21	15	17
	16	17	14		23	22	15		16	12	24	14		17	15	22	14		13	13	17	13		18	20	21	21	15	17
	16	17	14		23	21	15		16	12	24	14		17	15	22	14		13	13	17	13		18	20	21	21	15	16
	16	17	14		22	21	15		16	12	24	14		17	15	22	14		13	13	17	13		18	20	21	21	15	16
	16	17	14		22	21	14		16	12	24	14		17	15	22	14		11	11	17	13		18	20	21	21	15	16
	16	17	14		22	21	14		16	12	23	14		17	15	22	14		11	11	17	13		18	20	21	21	15	15
	16	17	13		22	21	14		16	12	23	14		17	15	22	14		11	11	17	13		17	20	21	21	15	15
	16	17	13		22	21	14		16	12	23	14		17	15	22	14		11	11	17	13		17	20	21	21	15	15
	16	17	13		22	21	14		16	12	23	14		17	15	22	14		11	11	17	13		17	20	21	21	13	15
	16	17	13		22	21	14		16	12	23	14		17	15	22	14		11	11	17	13		17	19	21	21	13	15
	16	17	13		22	21	14		16	12	23	14		17	15	22	14		11	11	15	13		17	19	21	21	13	15
	16	15	13		22	21	14		16	12	23	14		17	15	22	13		11	11	15	13		17	19	21	21	13	15
	16	15	13		22	21	14		16	12	23	14		17	15	21	13		11	11	15	13		17	19	21	20	13	15
	16	15	13		22	21	13		16	12	23	14		17	15	21	13		11	11	15	13		17	19	21	20	13	15
	16	15	13		22	21	13		16	12	23	14		17	15	21	13		11	11	15	13		16	19	21	20	13	15
	16	15	13		22	21	13		16	12	23	14		17	15	21	13		11	11	15	13		16	19	21	20	13	14
	16	14	13		22	21	13		16	12	23	14		17	14	21	13		11	11	15	13		16	19	21	20	13	14
	16	14	13		22	21	13		16	12	23	14		17	14	21	13		11	11	15	13		16	19	20	20	13	13
	16	14	13		22	21	13		16	12	23	14		17	14	21	13		11	11	14	13		16	19	20	20	13	13
	16	14	13		21	21	13		16	12	23	13		17	14	21	13		10	10	14	13		16	19	20	20	13	13
	16	14	13		21	21	13		16	12	23	13		17	14	21	13		10	10	14	13		16	19	19	20	13	13
	16	14	13		21	21	13		16	10	21	13		17	14	21	13		10	10	14	13		16	19	18	20	13	13
	15	14	13		21	21	13		16	10	21	13		17	14	21	13		10	10	14	13		16	18	18	20	13	13
	15	14	13		21	20	13		16	10	21	13		17	14	21	13		10	10	14	13		16	18	18	20	13	13
	15	14	13		20	20	13		16	10	21	13		17	14	21	12		10	9	14	13		16	18	18	20	12	13
	15	14	13		20	20	13		16	10	21	13		17	14	21	12		9	9	14	13		16	18	18	20	11	13
	14	14	13		20	20	13		16	10	21	13		17	14	21	12		9	9	13	13		16	18	18	19	11	13
	14	14	13		20	20	13		16	10	21	13		17	13	21	10		9	9	13	13		16	18	18	19	11	13
	14	14	13		20	20	13		14	10	20	13		17	13	21	10		9	9	13	13		16	18	17	19	11	13
	14	14	13		20	20	13		14	10	20	13		17	13	21	10		9	9	13	13		16	18	16	19	11	13
	14	14	13		20	20	13		14	10	20	13		17	12	21	10		9	9	13	13		16	18	16	19	11	13
	14	14	13		20	20	13		14	10	20	13		17	12	20	10		9	9	13	13		15	18	16	19	11	13
	12	14	13		20	19	13		14	10	20	13		16	10	20	10		9	9	13	13		15	18	16	18	11	13
	7	14	13		20	19	13		13	10	20	13		16		20	10		9	9	13	13		15	17	16	17	11	13
		14	13		20	19	13		13	10	20	13		16		20	10		9	9	13	11		15	17	15	17	11	13
		14	13		18	19	13		13	10	19	13		15		20	6			9	11	11		15	17	15	17	11	13
		14	13		18	19	11		13	10	19	12		15		19					11	11		15	17	15	17	11	12
		14	13		18	19	10		13	10	19	12		15		19					10	11		15	17	15	17	11	12
		14	13		18	19	10		13	10	19	12		15		19						11		15	17	15	17	9	12
		12	13		17	19	10		13	10	19	12		15		19						11		15	17	14	17	9	12
		12	13		17	19	10		13	10	19	12		15		19						11		15	17	14	17	9	11
		10	13		17	19	10		13	10	19	12		15		18						11		15	17	14	17	9	11
					16	19	10		13	10	19	12		15		18						11		15	17	14	15	9	11
					16	19	10		13	10	18	12		15		18						11		15	17	14	15	9	11
					16	19	10		13	10	18	12		15		18						11		15	17	14	15	9	11
					16	19	6		13	10	18	12		15		18						11		15	17	14	15	9	11
					15	19	3		13	10	18	12		15		18						11		15	17	14	15	9	11
					15	19	3		12	10	18			15		18						11		15	17	14	15	9	11
					15	19			12	10	16			15		18						11		15	16	14	15	9	11
					14	19			12	10				15		18						10		15	16	14	15	9	11
					8	19								15		18						10		15	16	14	15	9	11
						19								15		18						10		15	16	14	13	9	11
						17								15		17						9		15	16	14	13	9	11
						17								15		17						9		15	16	14	13	9	11
						15								15		17								15	16	14	13	9	11
						15								15		16								15	16	14	13	9	11
						15								15		16								15	16	14	13	9	11
						15								15		16								14	16	14	13	8	11
						13								15		16								14	16	14	13	8	9
						10								15		16								14	16	13	13	8	9
														15		16								14	15	13	13	8	9
														15		16								14	15	11	13	8	9
														15		16								14	15	11	13	7	9
														15		16								14	15	11	13	7	5
														15		15								14	15	11	12	7
														14		15								14	15	11	12	7
														14		15								14	15	11	11	7
														14		15								14	15	11	11	5
														14		15								14	15	11	9
														14		15								14	15	9
														14		15								14	15	9
														14		15								14	15	9
														14		15								14	15	9
														14		14								14	15	9
														14		14								14	15	9
														14		13								14	15
														14		13								14	14
														14		12								14	14
														14										13	14
														14										13	14
														13										13	14
														13										13	14
														13										13	14
														13										13	14
														13										13	14
														13										13	14
														13										13	14
														13										13	14
														13										13	14
														13										13	14
														13										13	14
														13										13	14
														13										13	14
														13										13	14
														13										13	14
														13										13	14
														12										13	14
														12										12	13
														12										12	13
														12										12	13
														12										12	13
														12										11	13
														11										11	13
														11										11	13
														11										11	13
														10										11	13
														10										11	13
														10										11	13
														8										11	13
																								11	13
																								11	11
																								11	11
																								11	11
																								11	11
																								11	11
																								11	11
																								11	11
																								11	11
																								11	11
																								9	11
																								9	11
																								9	11
																								9	11
																									11
																									11
																									9
																									9
																									9
																									9
																									9
																									9
																									7
																									7

## Sheet: Figure S1
	WT	fmo-2	clk-1	clk-1;fmo-2	nuo-6	nuo-6;fmo-2
Average	15.875	18.0541	24.6087	20.488	28.8934	19.3724
StDEV	1.52628	3.93793	4.09141	2.9475	6.09946	5.73239
Count	56	148	161	166	122	145
Ttest		4.3028e-08		8.132e-22		4.31694e-30
	20	31	36	29	41	39
	18	30	35	29	38	32
	18	29	34	29	38	31
	18	29	34	27	38	31
	18	27	33	27	38	30
	18	27	32	25	38	29
	18	27	32	24	38	29
	17	26	32	24	38	29
	17	25	32	24	36	29
	17	25	31	24	36	29
	17	24	31	24	36	28
	17	24	31	24	36	28
	17	24	31	24	36	27
	17	24	31	24	36	27
	17	23	31	24	36	27
	17	22	31	24	36	27
	17	22	31	24	36	27
	16	22	31	24	36	26
	16	22	30	24	36	26
	16	22	30	24	36	25
	16	22	30	24	36	25
	16	22	30	24	36	24
	16	22	29	24	35	24
	16	22	29	24	35	24
	16	22	29	23	35	24
	16	22	29	23	35	24
	16	21	29	23	35	24
	16	21	29	23	34	24
	16	21	29	23	34	24
	16	21	29	23	34	24
	16	21	29	23	34	24
	16	21	29	23	34	24
	16	20	28	23	33	24
	16	20	28	23	33	24
	16	20	28	22	33	24
	16	20	28	22	33	24
	16	20	27	22	32	24
	15	20	27	22	32	24
	15	20	27	22	32	23
	15	20	27	22	31	23
	15	20	27	22	31	23
	15	20	27	22	31	23
	15	20	27	22	31	23
	15	20	27	22	31	22
	15	20	27	22	31	22
	15	20	27	22	31	22
	15	20	27	22	31	22
	15	20	26	22	31	22
	14	19	26	22	31	22
	14	19	26	22	30	22
	14	19	26	22	30	22
	14	19	26	22	30	22
	13	19	26	22	30	22
	13	19	26	22	30	22
	13	18	26	22	30	22
	11	18	26	22	30	22
		18	25	22	30	22
		18	25	22	29	21
		18	25	22	29	21
		18	25	22	29	21
		18	25	22	29	21
		18	25	22	29	21
		18	25	22	29	21
		18	25	22	29	21
		18	25	22	29	21
		17	24	22	29	21
		17	24	22	29	21
		17	24	21	29	21
		17	24	21	29	21
		17	24	21	29	19
		17	24	21	29	19
		17	24	21	29	19
		17	24	21	29	19
		17	24	21	28	19
		17	24	21	28	19
		17	24	21	28	18
		17	24	21	28	18
		17	24	21	28	18
		17	24	21	27	18
		17	24	21	27	18
		17	24	21	27	18
		17	24	21	27	18
		17	24	21	27	17
		17	24	21	27	17
		17	24	21	26	17
		17	24	21	26	17
		17	24	21	26	17
		17	24	21	26	17
		17	24	21	26	17
		17	24	21	26	17
		17	24	21	25	17
		17	24	21	25	16
		16	24	20	25	16
		16	24	20	25	16
		16	24	20	25	16
		16	23	20	25	16
		16	23	20	24	16
		16	23	20	24	16
		16	23	20	24	16
		16	23	20	23	16
		16	23	20	23	16
		16	23	20	23	16
		16	23	20	23	16
		16	23	20	23	16
		16	23	20	22	15
		16	23	20	22	15
		16	23	20	22	15
		16	23	20	22	15
		16	23	19	22	15
		16	23	19	21	15
		16	23	19	21	15
		16	23	19	20	15
		16	23	19	19	15
		16	23	19	19	15
		16	23	19	19	15
		16	23	19	18	15
		15	22	19	17	15
		15	22	19	17	14
		15	22	19	15	14
		15	22	19	13	14
		15	22	18	12	14
		15	22	18	11	14
		15	22	18		14
		15	22	18		14
		15	22	18		13
		15	22	18		13
		15	22	18		13
		15	22	18		13
		15	22	18		13
		14	21	18		12
		14	21	18		12
		14	21	18		12
		14	21	18		12
		14	21	18		12
		14	21	18		11
		14	21	18		11
		14	21	18		10
		14	21	18		10
		13	21	17		10
		13	21	17		10
		13	20	17		10
		12	20	17		9
		12	20	17		9
		10	19	17		8
		10	19	17		8
		10	19	17
		10	19	17
		10	19	17
			19	17
			19	17
			19	17
			19	17
			19	16
			19	16
			18	16
			18	16
			17	16
			17	16
			16	16
			16	16
			14	16
				16
				15
				13
				12
				12
